# Supplementary material for: Identification of Candidate Genes Associated with Flesh Firmness by Combining QTL Mapping and Transcriptome Profiling in Pyrus pyrifolia
Source: Int J Mol Sci. 2024 Oct 22;25(21):11347. doi: 10.3390/ijms252111347 (PMC11545808; doi:10.3390/ijms252111347)
Supplement: Supplementary file 1 [file ijms-25-11347-s001.zip]

Archive with 7 entries (7 files):
- Table S4 Statistics of the reads in this study.xlsx
- Figure S1 Gene sequence comparison results at the site of Marker1512129.png
- Figure S2 KEGG enrichment map of differentially expressed genes.png
- Figure S3 The expression of six genes in ‘Zaoshengxinshui’ and ‘Qiushui’ at five time points. (a) Q-PCR validation. (b) Coefficient analysis between the gene expression ratios obtained from RNA-seq and Q-PCR data.png
- Table S1 The Q-PCR primers used in this study.xlsx
- Table S2 The KASP primers of Marker1512129.xls
- Table S3 The annotation of all genes related to QTL of qFirmness-LG14.xls
