# Supplementary material for: Identification of Candidate Genes Associated with Flesh Firmness by Combining QTL Mapping and Transcriptome Profiling in Pyrus pyrifolia
Source: Int J Mol Sci. 2024 Oct 22;25(21):11347. doi: 10.3390/ijms252111347 (PMC11545808; doi:10.3390/ijms252111347)
Supplement: Supplementary file 1 [file ijms-25-11347-s001.zip › Table S4 Statistics of the reads in this study.xlsx]

## Sheet: Sheet2
Table S4 Statistics of the reads in this study.
Sample	Clean Reads No.	Clean Data (bp)	Clean Reads %	Q30 (%)	Total_Mapped	accession No. in BIG*
Zaoshengxinshui_75DAB_replication1	38955960	5843394000	92.23	92.35	30611104 (78.58%)	CRR592869
Zaoshengxinshui_75DAB_replication2	41121586	6168237900	93.14	92.12	32125970 (78.12%)	CRR592870
Zaoshengxinshui_75DAB_replication3	42106308	6315946200	92.42	92.1	32233654 (76.55%)	CRR592871
Qiushui_75DAB_replication1	38487836	5773175400	92.87	91.93	27940482 (72.60%)	CRR592872
Qiushui_75DAB_replication2	40245830	6036874500	93.36	91.69	30765762 (76.44%)	CRR592873
Qiushui_75DAB_replication3	39135088	5870263200	93.64	91.98	30117602 (76.96%)	CRR592874
Zaoshengxinshui_82DAB_replication1	47469432	7120414800	92.59	92.17	37514702 (79.03%)	CRR592877
Zaoshengxinshui_82DAB_replication2	45012652	6751897800	92.38	91.95	35535422 (78.95%)	CRR592878
Zaoshengxinshui_82DAB_replication3	42625368	6393805200	92.59	92.24	33695730 (79.05%)	CRR592879
Qiushui_82DAB_replication1	44309076	6646361400	92.66	92.24	34781180 (78.50%)	CRR592880
Qiushui_82DAB_replication2	46217562	6932634300	92.05	92.21	36247140 (78.43%)	CRR592881
Qiushui_82DAB_replication3	41376918	6206537700	92.86	91.5	32111200 (77.61%)	CRR592882
Zaoshengxinshui_89DAB_replication1	40990324	6148548600	92.44	92.4	32535056 (79.37%)	CRR592885
Zaoshengxinshui_89DAB_replication2	42815404	6422310600	92.45	91.98	33814860 (78.98%)	CRR592886
Zaoshengxinshui_89DAB_replication3	39957174	5993576100	92.79	92.12	31581950 (79.04%)	CRR592887
Qiushui_89DAB_replication1	40959240	6143886000	92.81	91.98	31876412 (77.82%)	CRR592888
Qiushui_89DAB_replication2	40304256	6045638400	92.51	92.67	31657583 (78.55%)	CRR592889
Qiushui_89DAB_replication3	44541416	6681212400	91.62	92.2	34881384 (78.31%)	CRR592890
Zaoshengxinshui_96DAB_replication1	44962054	6744308100	92.18	92.41	35671949 (79.34%)	CRR592893
Zaoshengxinshui_96DAB_replication2	46090168	6913525200	93	92.3	36594101 (79.40%)	CRR592894
Zaoshengxinshui_96DAB_replication3	41700966	6255144900	92.88	92.05	33044109 (79.24%)	CRR592895
Qiushui_96DAB_replication1	44133612	6620041800	92.5	91.64	34594976 (78.39%)	CRR592896
Qiushui_96DAB_replication2	44762496	6714374400	92.49	92.17	35115292 (78.45%)	CRR592897
Qiushui_96DAB_replication3	38672818	5800922700	92.49	92.08	29303157 (75.77%)	CRR592898
Zaoshengxinshui_103DAB_replication1	44720890	6708133500	93.93	91.63	35046077 (78.37%)	CRR592901
Zaoshengxinshui_103DAB_replication2	42040492	6306073800	93.3	91.76	32700000 (77.78%)	CRR592902
Zaoshengxinshui_103DAB_replication3	43687846	6553176900	93.25	91.71	34104695 (78.06%)	CRR592903
Qiushui_103DAB_replication1	46084704	6912705600	92.96	91.57	36053224 (78.23%)	CRR592904
Qiushui_103DAB_replication2	42153802	6323070300	92.95	91.97	32609237 (77.36%)	CRR592905
Qiushui_103DAB_replication3	44579202	6686880300	93.08	91.53	34886469 (78.26%)	CRR592906
*Beijing Institute of Genomics (BIG)
