# Supplementary material for: Identification of Candidate Genes Associated with Flesh Firmness by Combining QTL Mapping and Transcriptome Profiling in Pyrus pyrifolia
Source: Int J Mol Sci. 2024 Oct 22;25(21):11347. doi: 10.3390/ijms252111347 (PMC11545808; doi:10.3390/ijms252111347)
Supplement: Supplementary file 1 [file ijms-25-11347-s001.zip › Table S1 The Q-PCR primers used in this study.xlsx]

## Sheet: Sheet1
Table S1. The Q-PCR primers used in this study
Primer name	Sequence
PpHY5-F	AGTGGACGAAAGTATTGAGCAAA
PpHY5-R	ACAAAAGGGAGAAGATAGAAGTT
PpXTH1-F	CACCAGAGTGCCAGAGGGACAG
PpXTH1-R	GGTCACAATGTCACGCGATGC
PpERF113-F	CATCGCAACAAAGACGACAAGA
PpERF113-R	ACCGCATCAAAATTAAATAACG
PpPL4-F	GGCTGGCAATCCATTCATCG
PpPL4-R	ATTACAAGGGCAGATAGCAAA
PpPAE9-F	GCTGTGAAAGATCGACGTTAG
PpPAE9-R	AAACTCCCATCCAAGCAAAA
PpPME4-F	TGCTCAATCAACCCAATCCT
PpPME4-R	GACCGTATGTCATTTGTGATGC
Q-actin-F	CCATCCAGGCTGTTCTCTC
Q-actin-R	GCAAGGTCCAGACGAAGG
Q-UBI-F	ACCCTCGCCGACTACAAC
Q-UBI-R	ACTCCTTCCGCAGCCTCT
