# Supplementary material for: Identification of Candidate Genes Associated with Flesh Firmness by Combining QTL Mapping and Transcriptome Profiling in Pyrus pyrifolia
Source: Int J Mol Sci. 2024 Oct 22;25(21):11347. doi: 10.3390/ijms252111347 (PMC11545808; doi:10.3390/ijms252111347)
Supplement: Supplementary file 1 [file ijms-25-11347-s001.zip › Table S2 The KASP primers of Marker1512129.xls]

## Sheet: Sheet1
Table S2 The KASP primers of Marker1512129
Primer name	Sequence (5’→3’)*
qFirmness-FAM	gaaggtgaccaagttcatgctCAGGTCCTTGTCATTAGAGCTAACC
qFirmness-HEX	gaaggtcggagtcaacggattCAGGTCCTTGTCATTAGAGCTAACT
qFirmness-R	AGTGGCTAAATCATCTCCAAGTC
*Lowercase letters represent tail primers.
