# Supplementary material for: Identification of Candidate Genes Associated with Flesh Firmness by Combining QTL Mapping and Transcriptome Profiling in Pyrus pyrifolia
Source: Int J Mol Sci. 2024 Oct 22;25(21):11347. doi: 10.3390/ijms252111347 (PMC11545808; doi:10.3390/ijms252111347)
Supplement: Supplementary file 1 [file ijms-25-11347-s001.zip › Table S3 The annotation of all genes related to QTL of qFirmness-LG14.xls]

## Sheet: 注释
Table S3 The annotation of all genes related to QTL of qFirmness-LG14
Gene name	Chromosome	‘Cuiguan’genome	start	end	plus/minus	nr_annotation	TrEMBL_annotation	GO_annotation	KEGG_annotation	KOG_class	KOG_class_annotation
EVM0017847	Chr13	Lachesis_group1	24802287	24806325	+	PREDICTED: protein CHUP1, chloroplastic [Malus domestica]	Uncharacterized protein {ECO:0000313|EMBL:EMJ24269.1} OS Prunus persica (Peach) PE 4 SV 1	--	--	--	--
EVM0028896	Chr13	Lachesis_group1	24812482	24814376	+	PREDICTED: uncharacterized protein LOC103944702 isoform X1 [Pyrus x bretschneideri]	Uncharacterized protein {ECO:0000313|EMBL:EMJ24418.1} OS Prunus persica (Peach) PE 4 SV 1	--	--	--	--
EVM0020405	Chr13	Lachesis_group1	24815376	24820493	+	PREDICTED: putative proline--tRNA ligase C19C7.06 [Pyrus x bretschneideri]	Uncharacterized protein {ECO:0000313|EMBL:EMJ26913.1} OS Prunus persica (Peach) PE 3 SV 1	Molecular Function: proline-tRNA ligase activity (GO:0004827);; Molecular Function: ATP binding (GO:0005524);; Cellular Component: cytoplasm (GO:0005737);; Biological Process: prolyl-tRNA aminoacylation (GO:0006433);; Cellular Component: membrane (GO:0016020);;	K01881|0|pxb:103944703|putative proline--tRNA ligase C19C7.06; K01881 prolyl-tRNA synthetase [EC:6.1.1.15] (A)	[J]	Translation, ribosomal structure and biogenesis
EVM0037384	Chr13	Lachesis_group1	24820864	24828218	-	PREDICTED: putative SMARCAL1-like protein isoform X1 [Malus domestica]	Uncharacterized protein {ECO:0000313|EMBL:EMJ26309.1} OS Prunus persica (Peach) PE 4 SV 1	Molecular Function: DNA binding (GO:0003677);; Molecular Function: helicase activity (GO:0004386);; Molecular Function: ATP binding (GO:0005524);; Cellular Component: nucleus (GO:0005634);; Biological Process: chromatin organization (GO:0016568);; Molecular Function: transferase activity (GO:0016740);;	K14440|0|mdm:103452606|putative SMARCAL1-like protein; K14440 SWI/SNF-related matrix-associated actin-dependent regulator of chromatin subfamily A-like protein 1 [EC:3.6.4.12] (A)	[B]	Chromatin structure and dynamics
EVM0005535	Chr13	Lachesis_group1	24829704	24833689	+	PREDICTED: aspartic proteinase oryzasin-1-like [Pyrus x bretschneideri]	Uncharacterized protein {ECO:0000313|EMBL:EMJ24467.1} OS Prunus persica (Peach) PE 3 SV 1	Molecular Function: aspartic-type endopeptidase activity (GO:0004190);; Biological Process: proteolysis (GO:0006508);; Biological Process: lipid metabolic process (GO:0006629);;	K08245|0|pxb:103944705|aspartic proteinase oryzasin-1-like; K08245 phytepsin [EC:3.4.23.40] (A)	[O]	Posttranslational modification, protein turnover, chaperones
EVM0012747	Chr13	Lachesis_group1	24833901	24834642	-	PREDICTED: tRNA(adenine(34)) deaminase, chloroplastic [Vitis vinifera]	Putative uncharacterized protein {ECO:0000313|EMBL:CBI34213.3} OS Vitis vinifera (Grape) PE 4 SV 1	Cellular Component: cytosol (GO:0005829);; Biological Process: metabolic process (GO:0008152);; Molecular Function: zinc ion binding (GO:0008270);; Molecular Function: guanine deaminase activity (GO:0008892);;	--	[F]	Nucleotide transport and metabolism
EVM0011918	Chr13	Lachesis_group1	24837127	24840265	+	PREDICTED: uncharacterized protein LOC103944795 [Pyrus x bretschneideri]	--	--	--	--	--
EVM0010833	Chr13	Lachesis_group1	24839156	24840126	-	PREDICTED: uncharacterized protein LOC103944707 isoform X1 [Pyrus x bretschneideri]	Uncharacterized protein {ECO:0000313|EMBL:EMJ10892.1} OS Prunus persica (Peach) PE 4 SV 1	--	--	[R]	General function prediction only
EVM0028017	Chr13	Lachesis_group1	24849256	24850199	-	PREDICTED: uncharacterized protein LOC103944707 isoform X2 [Pyrus x bretschneideri]	Uncharacterized protein {ECO:0000313|EMBL:EMJ10890.1} OS Prunus persica (Peach) PE 4 SV 1	--	--	[R]	General function prediction only
EVM0000009	Chr13	Lachesis_group1	24881827	24882470	+	PREDICTED: uncharacterized protein LOC103954948 [Pyrus x bretschneideri]	Putative uncharacterized protein {ECO:0000313|EMBL:ABJ96375.1} OS Prunus persica (Peach) PE 4 SV 1	--	--	--	--
EVM0033757	Chr13	Lachesis_group1	24890238	24891202	+	PREDICTED: uncharacterized protein LOC103944711 [Pyrus x bretschneideri]	Uncharacterized protein {ECO:0000313|EMBL:EMJ27325.1} OS Prunus persica (Peach) PE 4 SV 1	--	--	--	--
EVM0016290	Chr13	Lachesis_group1	24893297	24896635	-	PREDICTED: chromatin structure-remodeling complex protein BSH isoform X2 [Pyrus x bretschneideri]	Uncharacterized protein {ECO:0000313|EMBL:EMJ27270.1} OS Prunus persica (Peach) PE 4 SV 1	Cellular Component: nuclear chromosome (GO:0000228);; Molecular Function: chromatin binding (GO:0003682);; Biological Process: chromatin remodeling (GO:0006338);; Biological Process: regulation of gene expression, epigenetic (GO:0040029);;	K11648|0|pxb:103944712|chromatin structure-remodeling complex protein BSH; K11648 SWI/SNF-related matrix-associated actin-dependent regulator of chromatin subfamily B member 1 (A)	[BK]	--
EVM0024401	Chr13	Lachesis_group1	24904790	24906155	-	PREDICTED: auxin-responsive protein IAA31 [Pyrus x bretschneideri]	Auxin-responsive protein {ECO:0000256|RuleBase:RU004549} OS Prunus persica (Peach) PE 3 SV 1	Biological Process: transcription, DNA-templated (GO:0006351);; Biological Process: response to auxin (GO:0009733);; Biological Process: single-multicellular organism process (GO:0044707);; Biological Process: regulation of cellular process (GO:0050794);;	K14484|5.97055e-144|pxb:103944796|auxin-responsive protein IAA31; K14484 auxin-responsive protein IAA (A)	--	--
EVM0024354	Chr13	Lachesis_group1	24912662	24915561	-	PREDICTED: calponin homology domain-containing protein DDB_G0272472-like isoform X2 [Pyrus x bretschneideri]	Uncharacterized protein {ECO:0000313|EMBL:ESW17050.1} OS Phaseolus vulgaris (Kidney bean) PE 4 SV 1	--	--	[S]	Function unknown
EVM0013403	Chr13	Lachesis_group1	24920364	24922189	+	PREDICTED: transcription factor HY5-like isoform X1 [Pyrus x bretschneideri]	BZIP domain class transcription factor {ECO:0000313|EMBL:ADL36620.1} OS Malus domestica (Apple) PE 2 SV 1	Molecular Function: transcription factor activity, sequence-specific DNA binding (GO:0003700);; Biological Process: regulation of transcription, DNA-templated (GO:0006355);; Molecular Function: sequence-specific DNA binding (GO:0043565);;	--	[K]	Transcription
EVM0003142	Chr13	Lachesis_group1	24922205	24925913	-	PREDICTED: protein notum homolog [Pyrus x bretschneideri]	Uncharacterized protein {ECO:0000313|EMBL:EMJ23270.1} OS Prunus persica (Peach) PE 4 SV 1	--	--	[M]	Cell wall/membrane/envelope biogenesis
EVM0029833	Chr13	Lachesis_group1	24927932	24930675	-	PREDICTED: protein NRT1/ PTR FAMILY 4.5-like [Pyrus x bretschneideri]	Uncharacterized protein {ECO:0000313|EMBL:EMJ25700.1} (Fragment) OS Prunus persica (Peach) PE 4 SV 1	--	K14638|0|pxb:103944797|protein NRT1/ PTR FAMILY 4.5-like; K14638 solute carrier family 15 (peptide/histidine transporter), member 3/4 (A)	[E]	Amino acid transport and metabolism
EVM0012324	Chr13	Lachesis_group1	24932537	24940041	-	PREDICTED: GPI ethanolamine phosphate transferase 3-like isoform X1 [Pyrus x bretschneideri]	Uncharacterized protein {ECO:0000313|EMBL:EMJ26556.1} OS Prunus persica (Peach) PE 4 SV 1	--	K05288|0|pxb:103944722|GPI ethanolamine phosphate transferase 3-like; K05288 phosphatidylinositol glycan, class O (A)	[T]	Signal transduction mechanisms
EVM0024486	Chr13	Lachesis_group1	24940439	24942790	-	PREDICTED: F-box/kelch-repeat protein At1g16250-like [Pyrus x bretschneideri]	Uncharacterized protein {ECO:0000313|EMBL:EMJ24285.1} OS Prunus persica (Peach) PE 4 SV 1	Cellular Component: cytoplasm (GO:0005737);;	--	[R]	General function prediction only
EVM0011441	Chr13	Lachesis_group1	24945486	24946671	+	PREDICTED: uncharacterized protein At3g17611 [Pyrus x bretschneideri]	Uncharacterized protein {ECO:0000313|EMBL:EMJ23763.1} OS Prunus persica (Peach) PE 4 SV 1	Cellular Component: membrane (GO:0016020);; Cellular Component: cell part (GO:0044464);;	K09651|0|pxb:103944718|uncharacterized protein At3g17611; K09651 rhomboid domain-containing protein 1 [EC:3.4.21.-] (A)	[S]	Function unknown
EVM0040792	Chr13	Lachesis_group1	24946682	24947706	+	PREDICTED: DEAD-box ATP-dependent RNA helicase 50 [Pyrus x bretschneideri]	Uncharacterized protein {ECO:0000313|EMBL:EMJ26350.1} OS Prunus persica (Peach) PE 4 SV 1	Molecular Function: nucleic acid binding (GO:0003676);; Molecular Function: ATP binding (GO:0005524);; Biological Process: rRNA processing (GO:0006364);; Biological Process: tRNA metabolic process (GO:0006399);; Biological Process: phosphatidylglycerol biosynthetic process (GO:0006655);; Molecular Function: ATP-dependent helicase activity (GO:0008026);; Cellular Component: chloroplast (GO:0009507…	K13179|3.28172e-58|pxb:103950356|DEAD-box ATP-dependent RNA helicase 50; K13179 ATP-dependent RNA helicase DDX18/HAS1 [EC:3.6.4.13] (A)	[A]	RNA processing and modification
EVM0013050	Chr13	Lachesis_group1	24949033	24950857	+	PREDICTED: 50S ribosomal protein L18, chloroplastic-like [Malus domestica]	Uncharacterized protein {ECO:0000313|EMBL:EMJ27162.1} OS Prunus persica (Peach) PE 3 SV 1	Molecular Function: structural constituent of ribosome (GO:0003735);; Cellular Component: ribosome (GO:0005840);; Biological Process: translation (GO:0006412);; Biological Process: pattern specification process (GO:0007389);; Biological Process: regulation of cell size (GO:0008361);; Cellular Component: chloroplast stroma (GO:0009570);; Biological Process: plant-type cell wall organization (GO:00…	K02881|4.79474e-114|mdm:103452521|50S ribosomal protein L18, chloroplastic-like; K02881 large subunit ribosomal protein L18 (A)	[O]	Posttranslational modification, protein turnover, chaperones
EVM0001466	Chr13	Lachesis_group1	24951354	24954473	+	PREDICTED: cation/H(+) antiporter 19 [Pyrus x bretschneideri]	Uncharacterized protein {ECO:0000313|EMBL:EMJ26472.1} OS Prunus persica (Peach) PE 4 SV 1	Molecular Function: solute:proton antiporter activity (GO:0015299);; Biological Process: single-organism transport (GO:0044765);;	--	[P]	Inorganic ion transport and metabolism
EVM0022837	Chr13	Lachesis_group1	24955070	24956843	-	PREDICTED: cullin-1-like [Pyrus x bretschneideri]	Uncharacterized protein {ECO:0000313|EMBL:EMJ11400.1} (Fragment) OS Prunus persica (Peach) PE 4 SV 1	--	K03347|0|pxb:103944721|cullin-1-like; K03347 cullin 1 (A)	[D]	Cell cycle control, cell division, chromosome partitioning
EVM0041388	Chr13	Lachesis_group1	24958288	24960958	+	PREDICTED: uncharacterized protein LOC103944723 [Pyrus x bretschneideri]	Uncharacterized protein {ECO:0000313|EMBL:EMJ25069.1} OS Prunus persica (Peach) PE 4 SV 1	--	--	[T]	Signal transduction mechanisms
EVM0002943	Chr13	Lachesis_group1	24961143	24963335	-	PREDICTED: probable glycosyltransferase At3g07620 [Pyrus x bretschneideri]	Uncharacterized protein {ECO:0000313|EMBL:EMJ27756.1} OS Prunus persica (Peach) PE 4 SV 1	--	--	[GMW]	--
EVM0026611	Chr13	Lachesis_group1	24963795	24967336	+	PREDICTED: uncharacterized protein LOC103944726 [Pyrus x bretschneideri]	Uncharacterized protein {ECO:0000313|EMBL:EMJ23487.1} OS Prunus persica (Peach) PE 4 SV 1	--	--	--	--
EVM0033861	Chr13	Lachesis_group1	24967729	24970208	-	PREDICTED: uncharacterized protein LOC103944725 [Pyrus x bretschneideri]	Uncharacterized protein {ECO:0000313|EMBL:EMJ24643.1} OS Prunus persica (Peach) PE 4 SV 1	--	--	--	--
EVM0018394	Chr13	Lachesis_group1	24971327	24973746	-	PREDICTED: hsp70 nucleotide exchange factor FES1 isoform X1 [Pyrus x bretschneideri]	Uncharacterized protein {ECO:0000313|EMBL:EMJ24209.1} OS Prunus persica (Peach) PE 4 SV 1	--	K14001|0|pxb:103944727|hsp70 nucleotide exchange factor fes1; K14001 nucleotide exchange factor SIL1 (A)	[O]	Posttranslational modification, protein turnover, chaperones
EVM0024998	Chr13	Lachesis_group1	24975831	24981319	+	PREDICTED: uncharacterized protein LOC103963932 [Pyrus x bretschneideri]	Uncharacterized protein {ECO:0000313|EMBL:EMJ08780.1} (Fragment) OS Prunus persica (Peach) PE 4 SV 1	--	--	[R]	General function prediction only
EVM0012154	Chr13	Lachesis_group1	24981861	24985672	+	PREDICTED: U2 small nuclear ribonucleoprotein A&apos;-like [Pyrus x bretschneideri]	Uncharacterized protein {ECO:0000313|EMBL:EMJ25439.1} (Fragment) OS Prunus persica (Peach) PE 4 SV 1	Biological Process: mRNA splicing, via spliceosome (GO:0000398);; Biological Process: RNA methylation (GO:0001510);; Molecular Function: nucleic acid binding (GO:0003676);; Cellular Component: nucleolus (GO:0005730);; Cellular Component: cytosol (GO:0005829);; Biological Process: response to cold (GO:0009409);; Cellular Component: chloroplast (GO:0009507);; Cellular Component: Cajal body (GO:0015…	K11092|0|pxb:103944729|U2 small nuclear ribonucleoprotein A'-like; K11092 U2 small nuclear ribonucleoprotein A' (A)	[A]	RNA processing and modification
EVM0027921	Chr13	Lachesis_group1	24986390	24988041	+	PREDICTED: phosphatidylcholine transfer protein-like [Pyrus x bretschneideri]	Uncharacterized protein {ECO:0000313|EMBL:EMJ25497.1} OS Prunus persica (Peach) PE 4 SV 1	--	--	[I]	Lipid transport and metabolism
EVM0039993	Chr13	Lachesis_group1	24990956	24994601	-	PREDICTED: eukaryotic peptide chain release factor subunit 1-3 [Pyrus x bretschneideri]	Uncharacterized protein {ECO:0000313|EMBL:EMJ23526.1} OS Prunus persica (Peach) PE 4 SV 1	Cellular Component: cytoplasm (GO:0005737);; Biological Process: translational termination (GO:0006415);; Molecular Function: translation release factor activity, codon specific (GO:0016149);;	K03265|0|pxb:103944730|eukaryotic peptide chain release factor subunit 1-3; K03265 peptide chain release factor subunit 1 (A)	[J]	Translation, ribosomal structure and biogenesis
EVM0023174	Chr13	Lachesis_group1	24995266	24998304	+	PREDICTED: LOW QUALITY PROTEIN: histone-lysine N-methyltransferase ASHR2-like [Pyrus x bretschneideri]	Uncharacterized protein {ECO:0000313|EMBL:EMJ23851.1} OS Prunus persica (Peach) PE 4 SV 1	--	K11426|0|pxb:103944731|histone-lysine N-methyltransferase ASHR2-like; K11426 SET and MYND domain-containing protein (A)	[B]	Chromatin structure and dynamics
EVM0037120	Chr13	Lachesis_group1	25001797	25007061	+	PREDICTED: heparan-alpha-glucosaminide N-acetyltransferase-like [Pyrus x bretschneideri]	Uncharacterized protein {ECO:0000313|EMBL:EMJ27647.1} OS Prunus persica (Peach) PE 4 SV 1	--	--	[S]	Function unknown
EVM0005188	Chr13	Lachesis_group1	25011359	25012587	-	PREDICTED: uncharacterized mitochondrial protein AtMg00810-like [Fragaria vesca subsp. vesca]	Putative uncharacterized protein {ECO:0000313|EMBL:CAN83125.1} OS Vitis vinifera (Grape) PE 4 SV 1	Molecular Function: binding (GO:0005488);;	--	[R]	General function prediction only
EVM0015810	Chr13	Lachesis_group1	25018179	25019903	-	PREDICTED: UPF0481 protein At3g47200-like [Pyrus x bretschneideri]	Uncharacterized protein {ECO:0000313|EMBL:EMJ25228.1} OS Prunus persica (Peach) PE 4 SV 1	--	--	--	--
EVM0027569	Chr13	Lachesis_group1	25023725	25026479	-	PREDICTED: probable xyloglucan endotransglucosylase/hydrolase protein B [Pyrus x bretschneideri]	Xyloglucan endotransglucosylase/hydrolase {ECO:0000256|RuleBase:RU361120} OS Malus domestica (Apple) PE 2 SV 1	Molecular Function: hydrolase activity, hydrolyzing O-glycosyl compounds (GO:0004553);; Cellular Component: cell wall (GO:0005618);; Biological Process: cellular glucan metabolic process (GO:0006073);; Molecular Function: xyloglucan:xyloglucosyl transferase activity (GO:0016762);; Cellular Component: apoplast (GO:0048046);;	K08235|0|pxb:103944733|probable xyloglucan endotransglucosylase/hydrolase protein B; K08235 xyloglucan:xyloglucosyl transferase [EC:2.4.1.207] (A)	--	--
EVM0017503	Chr13	Lachesis_group1	25059679	25063772	+	PREDICTED: respiratory burst oxidase homolog protein D-like [Pyrus x bretschneideri]	Uncharacterized protein {ECO:0000313|EMBL:EMJ26561.1} OS Prunus persica (Peach) PE 4 SV 1	Molecular Function: peroxidase activity (GO:0004601);; Molecular Function: calcium ion binding (GO:0005509);; Cellular Component: integral component of membrane (GO:0016021);; Molecular Function: oxidoreductase activity, acting on NAD(P)H, oxygen as acceptor (GO:0050664);; Biological Process: oxidation-reduction process (GO:0055114);;	K13447|0|pxb:103944734|respiratory burst oxidase homolog protein D-like; K13447 respiratory burst oxidase [EC:1.6.3.- 1.11.1.-] (A)	[PQ]	--
EVM0018880	Chr13	Lachesis_group1	25067777	25069845	-	PREDICTED: uncharacterized protein LOC103944735 [Pyrus x bretschneideri]	Uncharacterized protein {ECO:0000313|EMBL:EMJ27193.1} OS Prunus persica (Peach) PE 4 SV 1	Cellular Component: plasma membrane (GO:0005886);;	--	[S]	Function unknown
EVM0001467	Chr13	Lachesis_group1	25076407	25077191	+	PREDICTED: uncharacterized protein LOC103944736 [Pyrus x bretschneideri]	Uncharacterized protein {ECO:0000313|EMBL:EMJ23388.1} OS Prunus persica (Peach) PE 4 SV 1	Biological Process: signal transduction (GO:0007165);; Biological Process: response to hormone (GO:0009725);; Biological Process: cellular response to organic substance (GO:0071310);; Biological Process: cellular response to oxygen-containing compound (GO:1901701);;	--	--	--
EVM0029926	Chr13	Lachesis_group1	25087082	25089163	+	PREDICTED: pentatricopeptide repeat-containing protein At4g18750, chloroplastic-like [Pyrus x bretschneideri]	Uncharacterized protein {ECO:0000313|EMBL:EMJ28376.1} OS Prunus persica (Peach) PE 4 SV 1	--	--	[R]	General function prediction only
EVM0000709	Chr13	Lachesis_group1	25087175	25091732	-	PREDICTED: calnexin homolog 1-like [Pyrus x bretschneideri]	Uncharacterized protein {ECO:0000313|EMBL:EMJ23437.1} OS Prunus persica (Peach) PE 3 SV 1	Biological Process: MAPK cascade (GO:0000165);; Molecular Function: calcium ion binding (GO:0005509);; Cellular Component: mitochondrion (GO:0005739);; Cellular Component: vacuolar membrane (GO:0005774);; Cellular Component: endoplasmic reticulum (GO:0005783);; Cellular Component: Golgi apparatus (GO:0005794);; Cellular Component: cytosol (GO:0005829);; Cellular Component: plasma membrane (GO:000…	K08054|0|pxb:103944738|calnexin homolog 1-like; K08054 calnexin (A)	[O]	Posttranslational modification, protein turnover, chaperones
EVM0041628	Chr13	Lachesis_group1	25092555	25098309	-	PREDICTED: DNA replication licensing factor MCM2-like [Pyrus x bretschneideri]	Uncharacterized protein {ECO:0000313|EMBL:EMJ26542.1} OS Prunus persica (Peach) PE 3 SV 1	Biological Process: cytokinesis by cell plate formation (GO:0000911);; Molecular Function: DNA binding (GO:0003677);; Molecular Function: DNA helicase activity (GO:0003678);; Molecular Function: ATP binding (GO:0005524);; Cellular Component: nucleus (GO:0005634);; Cellular Component: cytosol (GO:0005829);; Biological Process: acetyl-CoA metabolic process (GO:0006084);; Biological Process: DNA unw…	K02540|0|pxb:103944740|DNA replication licensing factor MCM2-like; K02540 DNA replication licensing factor MCM2 [EC:3.6.4.12] (A)	[L]	Replication, recombination and repair
EVM0003806	Chr13	Lachesis_group1	25100066	25101105	-	PREDICTED: uncharacterized protein LOC103944741 [Pyrus x bretschneideri]	Uncharacterized protein {ECO:0000313|EMBL:EMJ27852.1} OS Prunus persica (Peach) PE 4 SV 1	--	--	--	--
EVM0033387	Chr13	Lachesis_group1	25103999	25105151	+	PREDICTED: uncharacterized protein LOC103449699 [Malus domestica]	Uncharacterized protein {ECO:0000313|EMBL:ERP46396.1} (Fragment) OS Populus trichocarpa (Western balsam poplar) PE 4 SV 1	--	--	[R]	General function prediction only
EVM0012885	Chr13	Lachesis_group1	25112726	25113986	-	PREDICTED: uncharacterized protein LOC103950528 [Pyrus x bretschneideri]	Retropepsin-like protein {ECO:0000313|EMBL:AFN88198.1} OS Phaseolus vulgaris (Kidney bean) PE 4 SV 1	--	--	[R]	General function prediction only
EVM0025522	Chr13	Lachesis_group1	25116510	25117058	-	PREDICTED: uncharacterized protein LOC103944799 [Pyrus x bretschneideri]	Calcium-dependent lipid-binding family protein, putative {ECO:0000313|EMBL:EOX94162.1} OS Theobroma cacao (Cacao) PE 4 SV 1	--	--	--	--
EVM0036357	Chr13	Lachesis_group1	25117785	25119625	-	PREDICTED: probable 3-beta-hydroxysteroid-Delta(8),Delta(7)-isomerase [Pyrus x bretschneideri]	Uncharacterized protein {ECO:0000313|EMBL:EMJ25122.1} OS Prunus persica (Peach) PE 4 SV 1	Molecular Function: C-8 sterol isomerase activity (GO:0000247);; Cellular Component: endoplasmic reticulum (GO:0005783);; Cellular Component: plasma membrane (GO:0005886);; Cellular Component: integral component of membrane (GO:0016021);; Biological Process: sterol metabolic process (GO:0016125);; Molecular Function: cholestenol delta-isomerase activity (GO:0047750);;	K01824|1.14066e-167|pxb:103944742|probable 3-beta-hydroxysteroid-Delta(8),Delta(7)-isomerase; K01824 cholestenol delta-isomerase [EC:5.3.3.5] (A)	[I]	Lipid transport and metabolism
EVM0003291	Chr13	Lachesis_group1	25128837	25132903	+	PREDICTED: probable protein S-acyltransferase 7 [Pyrus x bretschneideri]	S-acyltransferase {ECO:0000256|RuleBase:RU079119} OS Prunus persica (Peach) PE 3 SV 1	Molecular Function: zinc ion binding (GO:0008270);;	K16675|0|pxb:103944743|probable protein S-acyltransferase 7; K16675 palmitoyltransferase ZDHHC9/14/18 [EC:2.3.1.225] (A)	[R]	General function prediction only
EVM0002287	Chr13	Lachesis_group1	25133981	25135273	-	PREDICTED: potassium transporter 5-like [Prunus mume]	Potassium transporter {ECO:0000256|RuleBase:RU321113} OS Prunus persica (Peach) PE 3 SV 1	--	K03549|0|pmum:103322168|potassium transporter 5-like; K03549 KUP system potassium uptake protein (A)	--	--
EVM0005419	Chr13	Lachesis_group1	25142331	25150329	-	PREDICTED: potassium transporter 5-like [Pyrus x bretschneideri]	Potassium transporter {ECO:0000256|RuleBase:RU321113} OS Prunus persica (Peach) PE 3 SV 1	--	K03549|0|pxb:103944744|potassium transporter 5-like; K03549 KUP system potassium uptake protein (A)	--	--
EVM0039478	Chr13	Lachesis_group1	25161116	25164614	-	PREDICTED: potassium transporter 5-like [Pyrus x bretschneideri]	Potassium transporter {ECO:0000256|RuleBase:RU321113} OS Prunus persica (Peach) PE 3 SV 1	--	K03549|0|pxb:103944745|potassium transporter 5-like; K03549 KUP system potassium uptake protein (A)	--	--
EVM0028269	Chr13	Lachesis_group1	25171279	25172129	-	PREDICTED: uncharacterized protein LOC103408219 [Malus domestica]	Uncharacterized protein {ECO:0000313|EMBL:EXC22702.1} OS Morus notabilis PE 4 SV 1	--	--	--	--
EVM0001865	Chr13	Lachesis_group1	25174280	25175307	+	PREDICTED: uncharacterized protein LOC103944801 [Pyrus x bretschneideri]	Uncharacterized protein {ECO:0000313|EMBL:EMJ24809.1} OS Prunus persica (Peach) PE 4 SV 1	--	--	--	--
EVM0040435	Chr13	Lachesis_group1	25187686	25192421	-	PREDICTED: U-box domain-containing protein 43-like [Pyrus x bretschneideri]	Uncharacterized protein {ECO:0000313|EMBL:EMJ26589.1} OS Prunus persica (Peach) PE 4 SV 1	Molecular Function: metal ion binding (GO:0046872);;	--	[S]	Function unknown
EVM0026415	Chr13	Lachesis_group1	25194913	25195752	-	PREDICTED: ethylene-responsive transcription factor ERF087-like [Pyrus x bretschneideri]	Uncharacterized protein {ECO:0000313|EMBL:EMJ26264.1} OS Prunus persica (Peach) PE 4 SV 1	--	K09286|0|pxb:103944747|ethylene-responsive transcription factor ERF087-like; K09286 EREBP-like factor (A)	--	--
EVM0023642	Chr13	Lachesis_group1	25201737	25205274	-	PREDICTED: nudix hydrolase 12, mitochondrial-like isoform X1 [Pyrus x bretschneideri]	Uncharacterized protein {ECO:0000313|EMBL:EMJ28704.1} OS Prunus persica (Peach) PE 3 SV 1	Molecular Function: hydrolase activity (GO:0016787);;	K07766|3.01202e-154|pxb:103944749|nudix hydrolase 12, mitochondrial-like; K07766 diphosphoinositol-polyphosphate diphosphatase [EC:3.6.1.52] (A)	[T]	Signal transduction mechanisms
EVM0021817	Chr13	Lachesis_group1	25208357	25209651	-	PREDICTED: 40S ribosomal protein S27-2 [Malus domestica]	40S ribosomal protein S27 {ECO:0000256|RuleBase:RU000671} OS Prunus persica (Peach) PE 3 SV 1	Molecular Function: structural constituent of ribosome (GO:0003735);; Cellular Component: ribosome (GO:0005840);; Biological Process: translation (GO:0006412);; Molecular Function: metal ion binding (GO:0046872);;	K02978|6.63185e-58|pxb:103931729|40S ribosomal protein S27-2; K02978 small subunit ribosomal protein S27e (A)	[J]	Translation, ribosomal structure and biogenesis
EVM0023671	Chr13	Lachesis_group1	25237507	25239881	+	PREDICTED: indole-3-acetic acid-amido synthetase GH3.17-like [Pyrus x bretschneideri]	GH3 family protein {ECO:0000313|EMBL:AFG33002.1} OS Malus sieversii PE 2 SV 1	Cellular Component: nucleus (GO:0005634);; Cellular Component: plastid (GO:0009536);; Molecular Function: indole-3-acetic acid amido synthetase activity (GO:0010279);;	K14487|0|pxb:103944752|indole-3-acetic acid-amido synthetase GH3.17-like; K14487 auxin responsive GH3 gene family (A)	--	--
EVM0003229	Chr13	Lachesis_group1	25245666	25250071	+	PREDICTED: uncharacterized protein LOC103944753 [Pyrus x bretschneideri]	Uncharacterized protein {ECO:0000313|EMBL:EMJ23075.1} OS Prunus persica (Peach) PE 4 SV 1	--	--	--	--
EVM0023162	Chr13	Lachesis_group1	25256970	25258485	+	PREDICTED: E3 ubiquitin-protein ligase At3g02290-like [Pyrus x bretschneideri]	Uncharacterized protein {ECO:0000313|EMBL:EMJ25107.1} OS Prunus persica (Peach) PE 4 SV 1	Molecular Function: zinc ion binding (GO:0008270);;	--	[O]	Posttranslational modification, protein turnover, chaperones
EVM0012080	Chr13	Lachesis_group1	25258968	25261202	-	PREDICTED: protein NRT1/ PTR FAMILY 6.1-like [Pyrus x bretschneideri]	Uncharacterized protein {ECO:0000313|EMBL:EMJ28492.1} OS Prunus persica (Peach) PE 3 SV 1	--	--	[E]	Amino acid transport and metabolism
EVM0042263	Chr13	Lachesis_group1	25268497	25269590	+	PREDICTED: mediator-associated protein 2-like [Malus domestica]	Uncharacterized protein {ECO:0000313|EMBL:EXC34532.1} OS Morus notabilis PE 4 SV 1	Biological Process: organelle organization (GO:0006996);; Biological Process: multicellular organism development (GO:0007275);; Biological Process: gene expression (GO:0010467);; Biological Process: RNA metabolic process (GO:0016070);; Biological Process: protein metabolic process (GO:0019538);; Biological Process: macromolecule modification (GO:0043412);;	--	--	--
EVM0025352	Chr13	Lachesis_group1	25271899	25273893	+	PREDICTED: sterol 14-demethylase-like [Pyrus x bretschneideri]	Uncharacterized protein {ECO:0000313|EMBL:EMJ23436.1} OS Prunus persica (Peach) PE 3 SV 1	Molecular Function: monooxygenase activity (GO:0004497);; Molecular Function: iron ion binding (GO:0005506);; Cellular Component: endoplasmic reticulum (GO:0005783);; Cellular Component: plasma membrane (GO:0005886);; Molecular Function: methyltransferase activity (GO:0008168);; Molecular Function: electron carrier activity (GO:0009055);; Molecular Function: oxidoreductase activity, acting on pai…	K05917|0|pxb:103944757|sterol 14-demethylase-like; K05917 sterol 14-demethylase [EC:1.14.13.70] (A)	[Q]	Secondary metabolites biosynthesis, transport and catabolism
EVM0032147	Chr13	Lachesis_group1	25274303	25276136	-	PREDICTED: peptidyl-prolyl cis-trans isomerase FKBP19, chloroplastic-like [Pyrus x bretschneideri]	Peptidyl-prolyl cis-trans isomerase {ECO:0000256|RuleBase:RU004231} OS Prunus persica (Peach) PE 4 SV 1	Biological Process: protein peptidyl-prolyl isomerization (GO:0000413);; Molecular Function: peptidyl-prolyl cis-trans isomerase activity (GO:0003755);; Biological Process: protein folding (GO:0006457);; Cellular Component: chloroplast thylakoid membrane (GO:0009535);; Cellular Component: chloroplast thylakoid lumen (GO:0009543);;	--	[O]	Posttranslational modification, protein turnover, chaperones
EVM0015725	Chr13	Lachesis_group1	25277036	25280000	-	PREDICTED: uncharacterized protein LOC103944759 [Pyrus x bretschneideri]	Uncharacterized protein {ECO:0000313|EMBL:EMJ23420.1} OS Prunus persica (Peach) PE 3 SV 1	Molecular Function: sedoheptulose-7-phosphate:D-glyceraldehyde-3-phosphate glyceronetransferase activity (GO:0004801);; Cellular Component: mitochondrion (GO:0005739);; Biological Process: glycolytic process (GO:0006096);; Biological Process: pentose-phosphate shunt (GO:0006098);; Biological Process: aerobic respiration (GO:0009060);; Cellular Component: chloroplast stroma (GO:0009570);; Biologic…	K00616|0|pxb:103944759|uncharacterized LOC103944759; K00616 transaldolase [EC:2.2.1.2] (A)	[G]	Carbohydrate transport and metabolism
EVM0013799	Chr13	Lachesis_group1	25287541	25289796	-	PREDICTED: probable beta-1,4-xylosyltransferase IRX10 [Pyrus x bretschneideri]	Uncharacterized protein {ECO:0000313|EMBL:KDP23256.1} OS Jatropha curcas (Barbados nut) PE 4 SV 1	Biological Process: plant-type secondary cell wall biogenesis (GO:0009834);; Biological Process: glucuronoxylan biosynthetic process (GO:0010417);; Cellular Component: membrane (GO:0016020);; Molecular Function: glucuronoxylan glucuronosyltransferase activity (GO:0080116);;	--	[GMW]	--
EVM0025282	Chr13	Lachesis_group1	25296094	25298027	+	PREDICTED: random slug protein 5-like [Pyrus x bretschneideri]	Uncharacterized protein {ECO:0000313|EMBL:EMJ27227.1} OS Prunus persica (Peach) PE 4 SV 1	Molecular Function: transporter activity (GO:0005215);; Cellular Component: intracellular (GO:0005622);; Biological Process: transport (GO:0006810);; Biological Process: cysteine biosynthetic process (GO:0019344);;	--	[I]	Lipid transport and metabolism
EVM0023448	Chr13	Lachesis_group1	25298390	25300726	-	PREDICTED: cytochrome b-c1 complex subunit Rieske-4, mitochondrial-like [Pyrus x bretschneideri]	Cytochrome b-c1 complex subunit Rieske, mitochondrial {ECO:0000256|RuleBase:RU004494} OS Prunus persica (Peach) PE 4 SV 1	Cellular Component: mitochondrial respiratory chain complex III (GO:0005750);; Molecular Function: ubiquinol-cytochrome-c reductase activity (GO:0008121);; Biological Process: electron transport chain (GO:0022900);; Molecular Function: metal ion binding (GO:0046872);; Molecular Function: 2 iron, 2 sulfur cluster binding (GO:0051537);;	K00411|0|pxb:103944762|cytochrome b-c1 complex subunit Rieske-4, mitochondrial-like; K00411 ubiquinol-cytochrome c reductase iron-sulfur subunit [EC:1.10.2.2] (A)	[C]	Energy production and conversion
EVM0007004	Chr13	Lachesis_group1	25301332	25305110	-	PREDICTED: glycine--tRNA ligase 1, mitochondrial-like [Pyrus x bretschneideri]	Uncharacterized protein {ECO:0000313|EMBL:EMJ23105.1} OS Prunus persica (Peach) PE 3 SV 1	Molecular Function: glycine-tRNA ligase activity (GO:0004820);; Molecular Function: ATP binding (GO:0005524);; Cellular Component: mitochondrion (GO:0005739);; Biological Process: glycyl-tRNA aminoacylation (GO:0006426);; Biological Process: response to cadmium ion (GO:0046686);;	K01880|0|pxb:103944763|glycine--tRNA ligase 1, mitochondrial-like; K01880 glycyl-tRNA synthetase [EC:6.1.1.14] (A)	[J]	Translation, ribosomal structure and biogenesis
EVM0032192	Chr13	Lachesis_group1	25306773	25308647	-	PREDICTED: uncharacterized protein LOC103944764 [Pyrus x bretschneideri]	Uncharacterized protein {ECO:0000313|EMBL:EMJ24413.1} OS Prunus persica (Peach) PE 4 SV 1	--	--	--	--
EVM0024974	Chr13	Lachesis_group1	25312766	25315579	-	PREDICTED: ethylene-responsive transcription factor ERF113-like [Pyrus x bretschneideri]	AP2 domain class transcription factor {ECO:0000313|EMBL:ADE41119.1} OS Malus domestica (Apple) PE 2 SV 1	Molecular Function: DNA binding (GO:0003677);; Molecular Function: transcription factor activity, sequence-specific DNA binding (GO:0003700);; Cellular Component: nucleus (GO:0005634);; Biological Process: regulation of transcription, DNA-templated (GO:0006355);;	--	--	--
EVM0037641	Chr13	Lachesis_group1	25333710	25334935	-	PREDICTED: uncharacterized protein LOC103944767 [Pyrus x bretschneideri]	Uncharacterized protein {ECO:0000313|EMBL:EMJ24204.1} OS Prunus persica (Peach) PE 4 SV 1	--	--	--	--
EVM0005841	Chr13	Lachesis_group1	25340398	25342964	-	PREDICTED: uncharacterized protein LOC103944767 [Pyrus x bretschneideri]	Uncharacterized protein {ECO:0000313|EMBL:EMJ24204.1} OS Prunus persica (Peach) PE 4 SV 1	--	--	--	--
EVM0004445	Chr13	Lachesis_group1	25348580	25349041	-	PREDICTED: uncharacterized protein LOC103967280 [Pyrus x bretschneideri]	Putative uncharacterized protein {ECO:0000313|EMBL:AAK84482.1} OS Solanum lycopersicum (Tomato) PE 4 SV 1	--	--	--	--
EVM0029342	Chr13	Lachesis_group1	25351028	25354411	+	PREDICTED: ubiquitin thioesterase otubain-like [Pyrus x bretschneideri]	Uncharacterized protein {ECO:0000313|EMBL:EMJ24495.1} OS Prunus persica (Peach) PE 4 SV 1	Molecular Function: omega peptidase activity (GO:0008242);; Biological Process: protein metabolic process (GO:0019538);;	K09602|0|pxb:103967250|ubiquitin thioesterase otubain-like; K09602 ubiquitin thioesterase protein OTUB1 [EC:3.4.19.12] (A)	[S]	Function unknown
EVM0037938	Chr13	Lachesis_group1	25354754	25361955	-	PREDICTED: protein MEI2-like 4 isoform X2 [Pyrus x bretschneideri]	Uncharacterized protein {ECO:0000313|EMBL:EMJ26565.1} OS Prunus persica (Peach) PE 4 SV 1	--	--	[D]	Cell cycle control, cell division, chromosome partitioning
EVM0040641	Chr13	Lachesis_group1	25384474	25390106	+	PREDICTED: histone-lysine N-methyltransferase, H3 lysine-9 specific SUVH4-like [Pyrus x bretschneideri]	Uncharacterized protein {ECO:0000313|EMBL:KDP41858.1} OS Jatropha curcas (Barbados nut) PE 4 SV 1	--	K11420|0|pxb:103967252|histone-lysine N-methyltransferase, H3 lysine-9 specific SUVH4-like; K11420 euchromatic histone-lysine N-methyltransferase [EC:2.1.1.43] (A)	[BK]	--
